# Supplementary material for: Eukaryotic translation initiation factor 3 subunit B could serve as a potential prognostic predictor for breast cancer
Source: Bioengineered. 2022 Jan 18;13(2):2762–76. doi: 10.1080/21655979.2021.2017567 (PMC8974155; doi:10.1080/21655979.2021.2017567)
Supplement: Supplemental Material [file KBIE_A_2017567_SM8035.zip]

Archive with 5 entries (4 files):
- supplementary/
- supplementary/ST1.pdf
- supplementary/ST2.pdf
- supplementary/ST3.pdf
- supplementary/ST4.pdf
